# Supplementary material for: Occurrence of Aspergillus fumigatus azole resistance in soils from Switzerland
Source: Med Mycol. 2023 Nov 1;61(11):myad110. doi: 10.1093/mmy/myad110 (PMC10653585; doi:10.1093/mmy/myad110)
Supplement: myad110_Supplemental_Files [file myad110_supplemental_files.zip]

Archive with 3 entries (3 files):
- mm-2023-0213-File007.xlsx
- mm-2023-0213-File008.xlsx
- mm-2023-0213-File009.tiff
