# Supplementary material for: Occurrence of Aspergillus fumigatus azole resistance in soils from Switzerland
Source: Med Mycol. 2023 Nov 1;61(11):myad110. doi: 10.1093/mmy/myad110 (PMC10653585; doi:10.1093/mmy/myad110)
Supplement: myad110_Supplemental_Files [file myad110_supplemental_files.zip › mm-2023-0213-File007.xlsx]

## Sheet: listing AF isolates
General information					VIPCHECK				MIC (µg/ml)									Genotype
Isolate	Canton	treatment	Soil type	MS	VRC	ITZ	POS	Ctrl +	AND	MF	CAS	ISA	POS	VRC	ITZ	FLC	AmB	cyp51A	tubA	cytB	sdhB
20 A	Vaud	no	Field crops	Aspergillus fumigatus	-	-	-	+	0.015	0.008	0.008	0.25	0.015	0.25	0.03	>256	1	wt	wt	wt	wt
15 A-1	Vaud	yes	Field crops	Aspergillus fumigatus	-	-	-	+	<0,015	<0,008	<0,008	0.25	0.015	0.25	0.03	>256	1	wt	NA	NA	NA
64 A	Jura	no	Vegetable crops (greenhouse)	Aspergillus fumigatus	-	-	-	+	<0,015	<0,008	<0,008	0.5	0.015	0.25	0.03	>256	1	wt	NA	NA	NA
356 A	Friburg	NA	Urban park	Aspergillus fumigatus	-	-	-	+	0.015	0.008	0.008	0.25	0.015	0.25	0.06	>256	2	wt	NA	NA	NA
335 A	Neuchatel	NA	Urban park	Aspergillus fumigatus	(+)	-	-	+	0.015	0.008	0.008	0.25	0.015	0.25	0.06	>256	1	wt	NA	NA	NA
333 B	Neuchatel	NA	Urban park	Aspergillus fumigatus	(+)	-	-	+	0.015	0.008	0.008	0.25	0.015	0.25	0.06	>256	2	wt	NA	NA	NA
29 B	Vaud	no	viticulture	Aspergillus fumigatus	-	-	-	+	0.015	0.008	0.008	0.25	0.015	0.25	0.06	>256	0.5	wt	NA	NA	NA
352-1	St-Gall	NA	Urban park	Aspergillus fumigatus	-	-	-	+	0.015	0.008	0.008	0.5	0.015	0.25	0.06	>256	1	wt	wt	wt	wt
359 A	Friburg	NA	Urban park	Aspergillus fumigatus	-	-	-	+	0.015	0.008	0.008	0.5	0.015	0.25	0.06	>256	1	wt	NA	NA	NA
332 B	Neuchatel	NA	Urban park	Aspergillus fumigatus	(+)	-	-	+	0.015	0.008	0.008	0.5	0.015	0.25	0.06	>256	1	wt	NA	NA	NA
330-1	Bern	NA	Urban park	Aspergillus fumigatus	-	-	-	+	0.015	0.008	0.008	0.5	0.015	0.25	0.06	>256	1	wt	NA	NA	NA
326 B	Bern	NA	Urban park	Aspergillus fumigatus	(+)	-	-	+	0.015	0.008	0.008	0.5	0.015	0.25	0.06	>256	1	wt	NA	NA	NA
320 B1	Vaud	NA	Urban park	Aspergillus fumigatus	(+)	-	-	+	0.015	0.008	0.008	0.5	0.015	0.25	0.06	>256	1	wt	NA	NA	NA
158.b1	Wallis	yes	viticulture	Aspergillus fumigatus	-	-	-	+	0.015	0.008	0.008	0.5	0.015	0.25	0.06	>256	1	wt	NA	NA	NA
332	Neuchatel	NA	Urban park	Aspergillus fumigatus	-	-	-	+	0.015	0.008	0.008	0.5	0.015	0.25	0.06	>256	1	wt	NA	NA	NA
34 B-1	Vaud	no	Vegetable crops (open field)	Aspergillus fumigatus	-	-	-	+	0.015	0.008	0.008	0.5	0.015	0.5	0.06	>256	1	wt	NA	NA	NA
15 B-6	Vaud	yes	Field crops	Aspergillus fumigatus	-	-	-	+	0.015	0.008	0.008	0.5	0.015	0.5	0.06	>256	2	wt	NA	NA	NA
136 b	Geneva	NA	Natural site	Aspergillus fumigatus	-	-	-	+	0.015	0.008	0.008	0.25	0.015	0.5	0.12	>256	0.5	wt	NA	NA	NA
54 A-2	Jura	no	Field crops	Aspergillus fumigatus	-	-	-	+	<0,015	<0,008	<0,008	0.25	0.03	0.25	0.06	>256	1	wt	wt	wt	wt
47 B-3	Jura	no	Fruit production	Aspergillus fumigatus	-	-	-	+	<0,015	<0,008	<0,008	0.25	0.03	0.25	0.06	>256	1	wt	wt	wt	wt
25 A-1	Vaud	yes	viticulture	Aspergillus fumigatus	-	-	-	+	<0,015	<0,008	<0,008	0.25	0.03	0.25	0.06	>256	1	wt	wt	wt	wt
354	St-Gall	NA	Urban park	Aspergillus fumigatus	-	-	-	+	0.015	0.008	0.008	0.25	0.03	0.25	0.06	>256	1	wt	wt	wt	wt
49 A	Jura	yes	Field crops	Aspergillus fumigatus	-	-	-	+	<0,015	<0,008	<0,008	0.25	0.03	0.25	0.06	>256	1	wt	NA	NA	NA
47 A-2	Jura	no	Fruit production	Aspergillus fumigatus	-	-	-	+	<0,015	<0,008	<0,008	0.25	0.03	0.25	0.06	>256	1	wt	NA	NA	NA
4 B	Vaud	yes	Fruit production	Aspergillus fumigatus	-	-	-	+	<0,015	<0,008	<0,008	0.25	0.03	0.25	0.06	>256	1	wt	NA	NA	NA
15 A-1	Vaud	yes	Field crops	Aspergillus fumigatus	-	-	-	+	0.015	0.008	0.008	0.25	0.03	0.25	0.06	>256	0.5	wt	NA	NA	NA
8 A	Vaud	no	Fruit production	Aspergillus fumigatus	-	-	-	+	<0,015	<0,008	<0,008	0.5	0.03	0.25	0.06	>256	1	wt	wt	wt	wt
68 A	Jura	yes	Vegetable crops (open field)	Aspergillus fumigatus	-	-	-	+	0.015	0.008	0.008	0.5	0.03	0.25	0.06	>256	1	wt	wt	wt	wt
346 B2	Geneva	NA	Urban park	Aspergillus fumigatus	-	-	-	+	0.015	0.008	0.008	0.5	0.03	0.25	0.06	>256	1	wt	wt	wt	wt
326 A	Bern	NA	Urban park	Aspergillus fumigatus	(+)	-	-	+	0.015	0.008	0.008	0.5	0.03	0.25	0.06	>256	1	wt	wt	wt	wt
2 A	Vaud	yes	Fruit production	Aspergillus fumigatus	-	-	-	+	0.015	0.008	0.008	0.5	0.03	0.25	0.06	>256	1	wt	wt	wt	wt
14 A-4	Vaud	yes	Field crops	Aspergillus fumigatus	-	-	-	+	0.015	0.008	0.008	0.5	0.03	0.25	0.06	>256	0.5	wt	wt	wt	wt
14 A-1	Vaud	yes	Field crops	Aspergillus fumigatus	-	-	-	+	0.015	0.008	0.008	0.5	0.03	0.25	0.06	>256	1	wt	wt	wt	wt
103 A-1	Neuchatel	NA	Natural site	Aspergillus fumigatus	-	-	-	+	<0,015	<0,008	<0,008	0.5	0.03	0.25	0.06	>256	0.5	wt	wt	wt	wt
78 A-1	Neuchatel	no	Field crops	Aspergillus fumigatus	-	-	-	+	<0,015	<0,008	<0,008	0.5	0.03	0.25	0.06	>256	0.5	wt	NA	NA	NA
75 B-1	Jura	NA	Natural site	Aspergillus fumigatus	-	-	-	+	<0,015	<0,008	<0,008	0.5	0.03	0.25	0.06	>256	0.5	wt	NA	NA	NA
75 A-2	Jura	NA	Natural site	Aspergillus fumigatus	-	-	-	+	<0,015	<0,008	<0,008	0.5	0.03	0.25	0.06	>256	2	wt	NA	NA	NA
63 B	Jura	no	Vegetable crops (open field)	Aspergillus fumigatus	-	-	-	+	<0,015	<0,008	<0,008	0.5	0.03	0.25	0.06	>256	1	wt	NA	NA	NA
5 C	Vaud	yes	Fruit production	Aspergillus fumigatus	-	-	-	+	0.015	0.008	0.008	0.5	0.03	0.25	0.06	>256	1	wt	NA	NA	NA
35 B-1	Vaud	yes	Vegetable crops (open field)	Aspergillus fumigatus	-	-	-	+	0.015	0.008	0.008	0.5	0.03	0.25	0.06	>256	1	wt	NA	NA	NA
34 B-3	Vaud	no	Vegetable crops (open field)	Aspergillus fumigatus	-	-	-	+	0.015	0.008	0.008	0.5	0.03	0.25	0.06	>256	2	wt	NA	NA	NA
320 B2	Vaud	NA	Urban park	Aspergillus fumigatus	(+)	-	-	+	0.015	0.008	0.008	0.5	0.03	0.25	0.06	>256	1	wt	NA	NA	NA
14 A-3	Vaud	yes	Field crops	Aspergillus fumigatus	-	-	-	+	0.015	0.008	0.008	0.5	0.03	0.25	0.06	>256	0.5	wt	NA	NA	NA
14 A-2	Vaud	yes	Field crops	Aspergillus fumigatus	+	-	-	+	0.015	0.008	0.008	0.5	0.03	0.25	0.06	>256	1	wt	NA	NA	NA
139 B-2	Geneva	NA	Natural site	Aspergillus fumigatus	-	-	-	+	0.015	0.008	0.008	0.5	0.03	0.25	0.06	>256	0.5	wt	NA	NA	NA
139 B-1	Geneva	NA	Natural site	Aspergillus fumigatus	-	-	-	+	0.015	0.008	0.008	0.5	0.03	0.25	0.06	>256	0.25	wt	NA	NA	NA
106 A	Friburg	yes	Field crops	Aspergillus fumigatus	-	-	-	+	<0,015	<0,008	<0,008	0.5	0.03	0.25	0.06	>256	1	wt	NA	NA	NA
103 A-3	Neuchatel	NA	Natural site	Aspergillus fumigatus	-	-	-	+	<0,015	<0,008	<0,008	0.5	0.03	0.25	0.06	>256	0.5	wt	NA	NA	NA
5 D	Vaud	yes	Fruit production	Aspergillus fumigatus	+	-	-	+	0.015	0.008	0.008	0.5	0.03	0.25	0.06	>256	0.5	wt	NA	NA	NA
63 A-1	Jura	no	Vegetable crops (open field)	Aspergillus fumigatus	-	-	-	+	<0,015	<0,008	<0,008	1	0.03	0.25	0.06	>256	1	wt	wt	wt	wt
15 B-2	Vaud	yes	Field crops	Aspergillus fumigatus	-	-	-	+	0.015	0.008	0.008	0.25	0.03	0.5	0.06	>256	1	wt	NA	NA	NA
35 A	Vaud	yes	Vegetable crops (open field)	Aspergillus fumigatus	-	-	-	+	0.015	0.008	0.008	0.5	0.03	0.5	0.06	>256	2	wt	wt	wt	wt
31 A	Vaud	yes	Vegetable crops (greenhouse)	Aspergillus fumigatus	-	-	-	+	0.015	0.008	0.008	0.5	0.03	0.5	0.06	>256	1	wt	wt	wt	wt
15 A-2	Vaud	yes	Field crops	Aspergillus fumigatus	-	-	-	+	0.015	0.008	0.008	0.5	0.03	0.5	0.06	>256	1	wt	wt	wt	wt
139 A	Geneva	NA	Natural site	Aspergillus fumigatus	-	-	-	+	0.015	0.008	0.008	0.5	0.03	0.5	0.06	>256	0.25	wt	wt	wt	wt
112 A	Friburg	no	viticulture	Aspergillus fumigatus	-	-	-	+	0.015	0.008	0.008	0.5	0.03	0.5	0.06	>256	0.5	wt	wt	wt	wt
66 A	Jura	no	Vegetable crops (greenhouse)	Aspergillus fumigatus	-	-	-	+	<0,015	<0,008	<0,008	0.5	0.03	0.5	0.06	>256	0.5	wt	NA	NA	NA
63 A	Jura	no	Vegetable crops (open field)	Aspergillus fumigatus	-	-	-	+	<0,015	<0,008	<0,008	0.5	0.03	0.5	0.06	>256	1	wt	NA	NA	NA
61 A	Jura	no	Vegetable crops (open field)	Aspergillus fumigatus	-	-	-	+	<0,015	<0,008	<0,008	0.5	0.03	0.5	0.06	>256	1	wt	NA	NA	NA
54 A-1	Jura	no	Field crops	Aspergillus fumigatus	-	-	-	+	<0,015	<0,008	<0,008	0.5	0.03	0.5	0.06	>256	1	wt	NA	NA	NA
35 B-2	Vaud	yes	Vegetable crops (open field)	Aspergillus fumigatus	-	-	-	+	0.015	0.008	0.008	0.5	0.03	0.5	0.06	>256	1	wt	NA	NA	NA
34 A-2	Vaud	no	Vegetable crops (open field)	Aspergillus fumigatus	-	-	-	+	0.015	0.008	0.008	0.5	0.03	0.5	0.06	>256	2	wt	NA	NA	NA
261-1	Thurgovia	NA	Natural site	Aspergillus fumigatus	-	-	-	+	0.015	0.008	0.008	0.5	0.03	0.5	0.06	>256	0.5	wt	NA	NA	NA
18 A-2	Vaud	no	Field crops	Aspergillus fumigatus	-	-	-	+	0.015	0.008	0.008	0.5	0.03	0.5	0.06	>256	1	wt	NA	NA	NA
18 A-1	Vaud	no	Field crops	Aspergillus fumigatus	-	-	-	+	0.015	0.008	0.008	0.5	0.03	0.5	0.06	>256	1	wt	NA	NA	NA
15 B-4	Vaud	yes	Field crops	Aspergillus fumigatus	-	-	-	+	0.015	0.008	0.008	0.5	0.03	0.5	0.06	>256	0.5	wt	NA	NA	NA
15 B-1	Vaud	yes	Field crops	Aspergillus fumigatus	-	-	-	+	0.015	0.008	0.008	0.5	0.03	0.5	0.06	>256	0.5	wt	NA	NA	NA
14 B	Vaud	yes	Field crops	Aspergillus fumigatus	-	-	-	+	0.015	0.008	0.008	0.5	0.03	0.5	0.06	>256	1	wt	NA	NA	NA
103 A-4	Neuchatel	NA	Natural site	Aspergillus fumigatus	-	-	-	+	<0,015	<0,008	<0,008	0.5	0.03	0.5	0.06	>256	1	wt	NA	NA	NA
103 A-2	Neuchatel	NA	Natural site	Aspergillus fumigatus	-	-	-	+	<0,015	<0,008	<0,008	0.5	0.03	0.5	0.06	>256	1	wt	NA	NA	NA
10 B	Vaud	no	Fruit production	Aspergillus fumigatus	-	-	-	+	<0,015	<0,008	<0,008	0.5	0.03	0.5	0.06	>256	1	wt	NA	NA	NA
63 A-3	Jura	no	Vegetable crops (open field)	Aspergillus fumigatus	-	-	-	+	<0,015	<0,008	<0,008	1	0.03	0.5	0.06	>256	0.5	wt	NA	NA	NA
61 B	Jura	no	Vegetable crops (open field)	Aspergillus fumigatus	-	-	-	+	<0,015	<0,008	<0,008	0.5	0.03	1	0.06	>256	0.5	wt	NA	NA	NA
75 B-3	Jura	NA	Natural site	Aspergillus fumigatus	-	-	-	+	0.015	0.008	0.008	0.25	0.03	0.25	0.12	>256	1	wt	NA	NA	NA
64 B	Jura	no	Vegetable crops (greenhouse)	Aspergillus fumigatus	-	-	-	+	0.015	0.008	0.008	0.25	0.03	0.25	0.12	>256	1	wt	NA	NA	NA
5 B-1	Vaud	yes	Fruit production	Aspergillus fumigatus	-	-	-	+	0.015	0.008	0.008	0.25	0.03	0.25	0.12	>256	1	wt	NA	NA	NA
91 A	Neuchatel	no	viticulture	Aspergillus fumigatus	-	-	-	+	0.015	0.008	0.008	0.5	0.03	0.5	0.12	>256	1	wt	NA	NA	NA
75 B-2	Jura	NA	Natural site	Aspergillus fumigatus	-	-	-	+	0.015	0.008	0.008	0.5	0.03	0.5	0.12	>256	1	wt	NA	NA	NA
75 A-1	Jura	NA	Natural site	Aspergillus fumigatus	-	-	-	+	<0,015	<0,008	<0,008	0.5	0.03	0.5	0.12	>256	0.5	wt	NA	NA	NA
63 A-2	Jura	no	Vegetable crops (open field)	Aspergillus fumigatus	-	-	-	+	<0,015	<0,008	<0,008	0.5	0.03	0.5	0.12	>256	0.5	wt	NA	NA	NA
5 B-2	Vaud	yes	Fruit production	Aspergillus fumigatus	-	-	-	+	0.015	0.008	0.008	0.5	0.03	0.5	0.12	>256	1	wt	NA	NA	NA
34 A-1	Vaud	no	Vegetable crops (open field)	Aspergillus fumigatus	-	-	-	+	0.015	0.008	0.008	0.5	0.03	0.5	0.12	>256	2	wt	NA	NA	NA
332 A2	Neuchatel	NA	Urban park	Aspergillus fumigatus	(+)	-	-	+	0.015	0.008	0.008	0.5	0.03	0.5	0.12	>256	1	wt	NA	NA	NA
281 A	Grisons	no	viticulture	Aspergillus fumigatus	-	-	-	+	0.015	0.008	0.008	0.5	0.03	0.5	0.12	>256	1	wt	NA	NA	NA
15 B-5	Vaud	yes	Field crops	Aspergillus fumigatus	-	-	-	+	0.015	0.008	0.008	0.5	0.03	0.5	0.12	>256	0.5	wt	NA	NA	NA
54 B-3	Jura	no	Field crops	Aspergillus fumigatus	-	-	-	+	<0,015	<0,008	<0,008	0.25	0.06	0.25	0.06	>256	1	wt	NA	NA	NA
54 B-1	Jura	no	Field crops	Aspergillus fumigatus	-	-	-	+	<0,015	<0,008	<0,008	0.5	0.06	0.25	0.06	>256	1	wt	NA	NA	NA
47 A-1	Jura	no	Fruit production	Aspergillus fumigatus	-	(+)	+	§	<0,015	<0,008	<0,008	0.5	0.06	0.5	0.06	>256	1	wt	NA	NA	NA
34 B-2	Vaud	no	Vegetable crops (open field)	Aspergillus fumigatus	-	-	-	+	<0,015	<0,008	<0,008	0.5	0.06	0.5	0.06	>256	1	wt	NA	NA	NA
15 B-3	Vaud	yes	Field crops	Aspergillus fumigatus	-	-	-	+	0.015	0.008	0.008	0.25	0.12	1	0.25	>256	0.5	wt	wt	wt	wt
47 B-2	Jura	no	Fruit production	Aspergillus fumigatus	-	-	-	+	<0,015	<0,008	<0,008	1	0.12	1	0.25	>256	1	wt	NA	NA	NA
334 A	Neuchatel	NA	Urban park	Aspergillus fumigatus	(+)	-	-	+	0.015	0.008	0.008	1	0.12	1	0.25	>256	1	wt	NA	NA	NA
25 A	Vaud	yes	viticulture	Aspergillus fumigatus	+	+	+	+	0.015	<0,008	<0,008	>8	0.25	>8	0.25	>256	2	TR46/Y121F/T289A	F200Y	G143A	H270Y
11 A	Vaud	yes	Field crops	Aspergillus fumigatus	+	+	+	+	0.015	0.008	0.008	>8	0.25	>8	0.25	>256	1	TR46/Y121F/T289A	wt	wt	wt
332 A1	Neuchatel	NA	Urban park	Aspergillus fumigatus	+	+	+	+	0.015	0.008	0.008	4	0.25	4	16	>256	1	TR34/L98H	wt	wt	wt
305	Bern	no	Field crops	Aspergillus fumigatus	+	+	+	+	0.015	0.008	0.008	4	0.25	4	16	>256	1	TR34/L98H	wt	wt	wt
245	Ticino	yes	Vegetable crops (greenhouse)	Aspergillus fumigatus	+	+	+	+	0.015	0.008	0.008	4	0.25	4	16	>256	0.25	TR34/L98H	wt	wt	wt
218	Shaffhouse	no	Viticulture	Aspergillus fumigatus	+	+	+	+	0.015	0.008	0.008	4	0.25	4	16	>256	1	TR34/L98H	wt	wt	wt
153	Wallis	no	viticulture	Aspergillus fumigatus	+	+	+	+	0.015	0.008	0.008	4	0.25	4	16	>256	1	TR34/L98H	wt	wt	wt
87 A	Neuchatel	no	Vegetable crops (open field)	Aspergillus fumigatus	+	+	+	+	<0,015	<0,008	<0,008	2	0.25	2	>16	>256	2	TR34/L98H	wt	wt	wt
47 B-1	Jura	no	Fruit production	Aspergillus fumigatus	+	+	+	+	<0,015	<0,008	<0,008	2	0.25	2	>16	>256	1	TR34/L98H	wt	wt	wt
18 B	Vaud	no	Field crops	Aspergillus fumigatus	+	+	+	+	0.015	0.008	0.008	2	0.25	2	>16	>256	0.5	TR34/L98H	wt	wt	wt
6 B	Vaud	no	Fruit production	Aspergillus fumigatus	+	+	+	+	0.015	0.008	0.008	4	0.25	2	>16	>256	1	TR34/L98H	wt	wt	wt
6 A	Vaud	no	Fruit production	Aspergillus fumigatus	+	+	+	+	0.015	0.008	0.008	4	0.25	2	>16	>256	1	TR34/L98H	wt	wt	wt
258-1	Thurgovia	no	Fruit production	Aspergillus fumigatus	+	+	+	+	0.015	0.008	0.008	4	0.25	4	>16	>256	0.5	TR34/L98H	wt	wt	wt
185 B	Wallis	no	Vegetable crops (greenhouse)	Aspergillus fumigatus	+	+	+	+	0.015	0.008	0.008	>8	0.25	>8	>16	>256	1	TR46/Y121F/T289A	F200Y	G143A	wt
185 A	Wallis	no	Vegetable crops (greenhouse)	Aspergillus fumigatus	+	+	+	+	0.015	0.008	0.008	>8	0.25	>8	>16	>256	1	TR46/Y121F/T289A	F200Y	G143A	wt
221	Shaffhouse	no	Natural site	Aspergillus fumigatus	+	+	+	+	0.015	0.008	0.008	4	0.5	2	16	>256	1	TR34/L98H	wt	wt	wt
158 a2	Wallis	yes	Viticulture	Aspergillus fumigatus	+	+	+	+	0.015	0.008	0.008	4	0.5	4	16	>256	0.25	TR34/L98H	wt	wt	wt
223	Shaffhouse	no	Natural site	Aspergillus fumigatus	+	+	+	+	0.015	0.008	0.008	4	0.5	4	16	>256	0.25	TR34/L98H	wt	wt	wt
346 B1	Geneva	NA	Urban park	Aspergillus fumigatus	+	+	+	+	0.015	0.008	0.015	4	0.5	4	>16	>256	1	TR34/L98H	wt	wt	wt
260	Thurgovia	no	Fruit production	Aspergillus fumigatus	+	+	+	+	0.015	0.008	0.008	4	0.5	4	>16	>256	1	TR34/L98H	wt	wt	wt
151 B	Wallis	yes	Field crops	Aspergillus fumigatus	+	+	+	+	0.015	0.008	0.008	>8	0.5	>8	>16	>256	1	TR46/Y121F/T289A	F200Y	wt	wt
137 A	Geneva	NA	Natural site	Neoscytalidium	NA	NA	NA	NA	NA	NA	NA	NA	NA	NA	NA	NA	NA	NA	NA	NA	NA
76 A-2	Jura	NA	Natural site	Penicillium	NA	NA	NA	NA	NA	NA	NA	NA	NA	NA	NA	NA	NA	NA	NA	NA	NA
76 A-1	Jura	NA	Natural site	Penicillium	NA	NA	NA	NA	NA	NA	NA	NA	NA	NA	NA	NA	NA	NA	NA	NA	NA
17 A	Vaud	no	Field crops	Penicillium	NA	NA	NA	NA	NA	NA	NA	NA	NA	NA	NA	NA	NA	NA	NA	NA	NA
131 B-3	Geneva	yes	Vegetable crops (open field)	Penicillium	NA	NA	NA	NA	NA	NA	NA	NA	NA	NA	NA	NA	NA	NA	NA	NA	NA
131 B-2	Geneva	yes	Vegetable crops (open field)	Penicillium	NA	NA	NA	NA	NA	NA	NA	NA	NA	NA	NA	NA	NA	NA	NA	NA	NA
131 B-1	Geneva	yes	Vegetable crops (open field)	Penicillium	NA	NA	NA	NA	NA	NA	NA	NA	NA	NA	NA	NA	NA	NA	NA	NA	NA
131 A-2	Geneva	yes	Vegetable crops (open field)	Penicillium	NA	NA	NA	NA	NA	NA	NA	NA	NA	NA	NA	NA	NA	NA	NA	NA	NA
131 A-1	Geneva	yes	Vegetable crops (open field)	Penicillium	NA	NA	NA	NA	NA	NA	NA	NA	NA	NA	NA	NA	NA	NA	NA	NA	NA
123 A	Friburg	yes	Fruit production	Penicillium	NA	NA	NA	NA	NA	NA	NA	NA	NA	NA	NA	NA	NA	NA	NA	NA	NA
123 A	Friburg	yes	Fruit production	Penicillium	NA	NA	NA	NA	NA	NA	NA	NA	NA	NA	NA	NA	NA	NA	NA	NA	NA
117 B	Friburg	no	Fruit production	Penicillium	NA	NA	NA	NA	NA	NA	NA	NA	NA	NA	NA	NA	NA	NA	NA	NA	NA
114 A	Friburg	yes	viticulture	Penicillium	NA	NA	NA	NA	NA	NA	NA	NA	NA	NA	NA	NA	NA	NA	NA	NA	NA
112 A	Friburg	no	viticulture	Penicillium	NA	NA	NA	NA	NA	NA	NA	NA	NA	NA	NA	NA	NA	NA	NA	NA	NA
109 A	Friburg	yes	Field crops	Penicillium	NA	NA	NA	NA	NA	NA	NA	NA	NA	NA	NA	NA	NA	NA	NA	NA	NA
103 B-2	Neuchatel	NA	Natural site	Penicillium	NA	NA	NA	NA	NA	NA	NA	NA	NA	NA	NA	NA	NA	NA	NA	NA	NA
103 B-1	Neuchatel	NA	Natural site	Penicillium	NA	NA	NA	NA	NA	NA	NA	NA	NA	NA	NA	NA	NA	NA	NA	NA	NA
1 D	Vaud	yes	Fruit production	Penicillium	NA	NA	NA	NA	NA	NA	NA	NA	NA	NA	NA	NA	NA	NA	NA	NA	NA
1 B-2	Vaud	yes	Fruit production	Penicillium	NA	NA	NA	NA	NA	NA	NA	NA	NA	NA	NA	NA	NA	NA	NA	NA	NA
1 B-1	Vaud	yes	Fruit production	Penicillium	NA	NA	NA	NA	NA	NA	NA	NA	NA	NA	NA	NA	NA	NA	NA	NA	NA
1 A-2	Vaud	yes	Fruit production	Penicillium	NA	NA	NA	NA	NA	NA	NA	NA	NA	NA	NA	NA	NA	NA	NA	NA	NA
1 A-1	Vaud	yes	Fruit production	Penicillium	NA	NA	NA	NA	NA	NA	NA	NA	NA	NA	NA	NA	NA	NA	NA	NA	NA
Abbreviations: VRC: voriconazole; ITZ: itraconazole; POS : posaconazole; AND: anidulafungin; MF: micafungin; CAS: caspofungin; ISA: isavuconazoleFLC: fluconazole; AmB: amphotericin B; Ctrl +: positive control; MS: mass spectrometry;- no growth;+: growth; (+): weak growth; NA: not available
