# Supplementary material for: Occurrence of Aspergillus fumigatus azole resistance in soils from Switzerland
Source: Med Mycol. 2023 Nov 1;61(11):myad110. doi: 10.1093/mmy/myad110 (PMC10653585; doi:10.1093/mmy/myad110)
Supplement: myad110_Supplemental_Files [file myad110_supplemental_files.zip › mm-2023-0213-File008.xlsx]

## Sheet: Sterol analyses
Sample	1	6	7	9	11	12	17	18	19	22	25	26	32	33	36	44	46	47	49	53	59	61	69	73	78	84	87	89	94	104	106	112	114	117	120	129	132	135	141	147	151	153	157	158	159	163	169	185	218
Genetic resistance	-	V	-	-	V	-	-	V	-	-	V	-	-	-	-	-	-	V	-	-	-	-	-	-	-	-	V	-	-	-	-	-	-	-	-	-	-	-	-	-	V	V	-	V	-	-	-	V	V
Treatment	V	-	-	-	V	V	-	-	-	V	V	-	-	-	V	V	-	-	V	-	-	-	V	-	-	V	-	-	V	-	V	-	V	-	V	V	-	-	V	-	V	-	-	V	V	-	V	-	-
Cyproconazole	< 0,1	< 0,1	< 0,1	< 0,1	< 0,1	< 0,1	0.152145	< 0,1	< 0,1	< 0,1	< 0,1	< 0,1	< 0,1	< 0,1	< 0,1	< 0,1	< 0,1	< 0,1	0.15267	< 0,1	< 0,1	< 0,1	< 0,1	< 0,1	< 0,1	< 0,1	< 0,1	< 0,1	< 0,1	< 0,1	< 0,1	< 0,1	< 0,1	< 0,1	< 0,1	6.61625	< 0,1	< 0,1	0.0959982	< 0,1	< 0,1	< 0,1	< 0,1	< 0,1	< 0,1	< 0,1	< 0,1	< 0,1	< 0,1
Difenoconazole	2.58419	< 0,1	0.269789	0.153027	< 0,1	0.267884	1.1952	< 0,1	< 0,1	0.744939	0.8	< 0,1	< 0,1	< 0,1	1.34645	0.240384	< 0,1	< 0,1	1.25707	< 0,1	0.675201	< 0,1	< 0,1	< 0,1	< 0,1	< 0,1	< 0,1	< 0,1	< 0,1	< 0,1	< 0,1	< 0,1	< 0,1	< 0,1	0.520498	2.13978	< 0,1	0.217716	1.90874	< 0,1	0.5	< 0,1	< 0,1	< 0,1	< 0,1	< 0,1	0.87663	< 0,1	< 0,1
Epoxiconazole	0.175283	< 0,1	< 0,1	< 0,1	7	24.61	9.66	0.975399	0.1	< 0,1	< 0,1	< 0,1	< 0,1	< 0,1	< 0,1	< 0,1	< 0,1	< 0,1	9.64595	2.68441	< 0,1	0.252556	< 0,1	< 0,1	< 0,1	2.92316	< 0,1	< 0,1	< 0,1	1.49218	< 0,1	< 0,1	< 0,1	< 0,1	< 0,1	< 0,1	< 0,1	< 0,1	< 0,1	0.3338	8.3	< 0,1	< 0,1	< 0,1	< 0,1	< 0,1	< 0,1	0.110704	< 0,1
Fenbuconazole	< 0,1	< 0,1	< 0,1	< 0,1	< 0,1	< 0,1	< 0,1	< 0,1	< 0,1	< 0,1	< 0,1	< 0,1	< 0,1	< 0,1	< 0,1	< 0,1	< 0,1	< 0,1	< 0,1	< 0,1	< 0,1	< 0,1	< 0,1	< 0,1	< 0,1	< 0,1	< 0,1	< 0,1	< 0,1	< 0,1	< 0,1	< 0,1	< 0,1	< 0,1	< 0,1	< 0,1	< 0,1	< 0,1	< 0,1	< 0,1	< 0,1	< 0,1	< 0,1	< 0,1	< 0,1	< 0,1	< 0,1	< 0,1	< 0,1
Imazalil	< 0,1	< 0,1	< 0,1	< 0,1	< 0,1	< 0,1	< 0,1	< 0,1	< 0,1	< 0,1	< 0,1	< 0,1	< 0,1	< 0,1	< 0,1	< 0,1	< 0,1	< 0,1	< 0,1	< 0,1	< 0,1	< 0,1	< 0,1	< 0,1	< 0,1	< 0,1	< 0,1	< 0,1	< 0,1	< 0,1	< 0,1	< 0,1	< 0,1	< 0,1	< 0,1	< 0,1	< 0,1	< 0,1	< 0,1	< 0,1	< 0,1	< 0,1	< 0,1	< 0,1	< 0,1	< 0,1	< 0,1	< 0,1	< 0,1
Mefentrifluconazole	< 0,1	< 0,1	< 0,1	< 0,1	< 0,1	< 0,1	< 0,1	< 0,1	< 0,1	< 0,1	< 0,1	< 0,1	< 0,1	< 0,1	< 0,1	< 0,1	< 0,1	< 0,1	< 0,1	< 0,1	< 0,1	< 0,1	< 0,1	< 0,1	< 0,1	< 0,1	< 0,1	< 0,1	< 0,1	< 0,1	< 0,1	< 0,1	< 0,1	< 0,1	< 0,1	< 0,1	< 0,1	< 0,1	< 0,1	< 0,1	< 0,1	< 0,1	< 0,1	< 0,1	< 0,1	< 0,1	< 0,1	< 0,1	< 0,1
Metconazole	< 0,1	< 0,1	< 0,1	< 0,1	< 0,1	< 0,1	< 0,1	< 0,1	< 0,1	< 0,1	< 0,1	< 0,1	< 0,1	< 0,1	< 0,1	< 0,1	< 0,1	< 0,1	< 0,1	< 0,1	< 0,1	< 0,1	< 0,1	< 0,1	< 0,1	0.82695	< 0,1	< 0,1	< 0,1	< 0,1	< 0,1	< 0,1	< 0,1	< 0,1	< 0,1	< 0,1	< 0,1	< 0,1	< 0,1	< 0,1	< 0,1	< 0,1	< 0,1	< 0,1	< 0,1	< 0,1	< 0,1	< 0,1	< 0,1
Myclobutanil	0.200194	< 0,1	< 0,1	< 0,1	< 0,1	< 0,1	< 0,1	< 0,1	< 0,1	< 0,1	< 0,1	< 0,1	< 0,1	< 0,1	< 0,1	0.180283	< 0,1	< 0,1	< 0,1	< 0,1	< 0,1	< 0,1	< 0,1	< 0,1	< 0,1	< 0,1	< 0,1	< 0,1	< 0,1	< 0,1	< 0,1	< 0,1	< 0,1	< 0,1	2.08369	< 0,1	< 0,1	0.229375	< 0,1	< 0,1	< 0,1	< 0,1	< 0,1	< 0,1	143.466	0.199351	0.471956	0.842428	< 0,1
Penconazole	< 0,1	< 0,1	< 0,1	< 0,1	< 0,1	< 0,1	< 0,1	< 0,1	< 0,1	1.34388	0.3	< 0,1	< 0,1	< 0,1	< 0,1	< 0,1	< 0,1	< 0,1	< 0,1	< 0,1	1.76851	< 0,1	< 0,1	< 0,1	< 0,1	< 0,1	< 0,1	0.404888	10.4	< 0,1	< 0,1	< 0,1	0.262279	< 0,1	0.265327	< 0,1	< 0,1	< 0,1	0.33228	< 0,1	< 0,1	< 0,1	0.25846	0.104083	6.8909	< 0,1	0.420545	< 0,1	0.4
Prochloraz	< 0,1	< 0,1	< 0,1	< 0,1	< 0,1	0.270737	< 0,1	0.234103	< 0,1	< 0,1	0.6	< 0,1	< 0,1	< 0,1	< 0,1	< 0,1	< 0,1	< 0,1	< 0,1	< 0,1	< 0,1	< 0,1	< 0,1	< 0,1	< 0,1	< 0,1	< 0,1	< 0,1	< 0,1	< 0,1	< 0,1	< 0,1	< 0,1	< 0,1	< 0,1	< 0,1	< 0,1	< 0,1	< 0,1	< 0,1	< 0,1	< 0,1	< 0,1	< 0,1	< 0,1	< 0,1	< 0,1	< 0,1	< 0,1
Propiconazole	< 0,5	< 0,5	< 0,5	< 0,5	< 0,5	< 0,5	< 0,5	< 0,5	< 0,5	< 0,5	< 0,5	< 0,5	< 0,5	< 0,5	< 0,5	< 0,5	< 0,5	< 0,5	< 0,5	< 0,5	< 0,5	< 0,5	< 0,5	< 0,5	< 0,5	< 0,5	< 0,5	< 0,5	< 0,5	< 0,5	< 0,5	< 0,5	< 0,5	< 0,5	< 0,5	< 0,5	< 0,5	< 0,5	< 0,5	< 0,5	0.8	< 0,5	< 0,5	< 0,5	< 0,5	< 0,5	< 0,5	< 0,5	< 0,5
Prothioconazole	< 0,5	< 0,5	< 0,5	< 0,5	< 0,5	< 0,5	< 0,5	< 0,5	< 0,5	< 0,5	< 0,5	< 0,5	< 0,5	< 0,5	< 0,5	< 0,5	< 0,5	< 0,5	< 0,5	< 0,5	< 0,5	< 0,5	< 0,5	< 0,5	< 0,5	< 0,5	< 0,5	< 0,5	< 0,5	< 0,5	< 0,5	< 0,5	< 0,5	< 0,5	< 0,5	< 0,5	< 0,5	< 0,5	< 0,5	< 0,5	< 0,5	< 0,5	< 0,5	< 0,5	< 0,5	< 0,5	< 0,5	< 0,5	< 0,5
Tebuconazole	< 0,1	< 0,1	2.26941	< 0,1	< 0,1	0.204666	0.182478	< 0,1	< 0,1	< 0,1	1.7	< 0,1	< 0,1	0.157113	0.206184	2.02105	< 0,1	< 0,1	0.133363	< 0,1	< 0,1	< 0,1	< 0,1	< 0,1	< 0,1	0.118136	< 0,1	4.7382	< 0,1	0.791517	< 0,1	< 0,1	0.099218	< 0,1	< 0,1	2.42638	0.203819	0.381979	0.592085	< 0,1	0.4	< 0,1	0.143428	< 0,1	1.14249	< 0,1	4.05568	< 0,1	< 0,1
Triadimenol	< 0,1	< 0,1	< 0,1	< 0,1	< 0,1	< 0,1	< 0,1	< 0,1	< 0,1	< 0,1	< 0,1	< 0,1	< 0,1	< 0,1	0.267461	< 0,1	< 0,1	< 0,1	< 0,1	< 0,1	< 0,1	< 0,1	< 0,1	< 0,1	< 0,1	< 0,1	< 0,1	< 0,1	< 0,1	< 0,1	< 0,1	< 0,1	< 0,1	< 0,1	< 0,1	< 0,1	< 0,1	< 0,1	< 0,1	< 0,1	< 0,1	< 0,1	< 0,1	< 0,1	< 0,1	< 0,1	< 0,1	< 0,1	< 0,1
Triticonazole	< 0,1	< 0,1	< 0,1	< 0,1	< 0,1	< 0,1	< 0,1	< 0,1	< 0,1	< 0,1	< 0,1	< 0,1	< 0,1	< 0,1	< 0,1	< 0,1	< 0,1	< 0,1	< 0,1	< 0,1	< 0,1	< 0,1	< 0,1	< 0,1	< 0,1	< 0,1	< 0,1	< 0,1	< 0,1	< 0,1	< 0,1	< 0,1	< 0,1	< 0,1	< 0,1	< 0,1	< 0,1	< 0,1	< 0,1	< 0,1	< 0,1	< 0,1	< 0,1	< 0,1	< 0,1	< 0,1	< 0,1	< 0,1	< 0,1
Azole	V		V	V	V	V	V	V	V	V	V			V	V	V			V	V	V	V				V		V	V	V			V		V	V	V	V	V	V	V		V	V	V	V	V	V	V
Culture type	Fruit production	Fruit production	Fruit production	Fruit production	Field crops	Field crops	Field crops	Field crops	Field crops	Viticulture	Viticulture	Viticulture	Vegetable crops (open field)	Vegetable crops (greenhouse)	Vegetable crops (open field)	Fruit production	Fruit production	Fruit production	Field crops	Field crops	Viticulture	Vegetable crops (open field)	Vegetable crops (open field)	Natural site	Field crops	Field crops	Vegetable crops (open field)	Viticulture	Viticulture	Field crops	Field crops	Viticulture	Viticulture	Fruit production	Fruit production	Vegetable crops (open field)	Vegetable crops (greenhouse)	Vegetable crops (greenhouse)	viticulture	Field crops	Field crops	Viticulture	Viticulture	Viticulture	Viticulture	Fruit production	Fruit production	Vegetable crops (greenhouse)	viticulture
Azole concentrations are given in µg/kg
Green-colored cell = azole treatment (V)
Red-colored cell = azole concentration above detection level
[truncated: 25 more columns]
